# Supplementary material for: Phytoceramides from the Marine Sponge Monanchora clathrata: Structural Analysis and Cytoprotective Effects
Source: Biomolecules. 2023 Apr 14;13(4):677. doi: 10.3390/biom13040677 (PMC10136155; doi:10.3390/biom13040677)
Supplement: Supplementary file 1 [file biomolecules-13-00677-s001.zip]

Archive with 1 entries (1 files):
- biomolecules-2281782-supplementary.pdf
